# Supplementary material for: The Genomic and Genetic Evolution Analysis of Rabbit Astrovirus
Source: Vet Sci. 2022 Oct 31;9(11):603. doi: 10.3390/vetsci9110603 (PMC9697364; doi:10.3390/vetsci9110603)
Supplement: Supplementary file 1 [file vetsci-09-00603-s001.zip]

Archive with 1 entries (1 files):
- vetsci-1956853-supplementary.pdf
